# Supplementary material for: Patients as partners in health research: A scoping review
Source: Health Expect. 2021 Jun 21;24(4):1378–90. doi: 10.1111/hex.13272 (PMC8369093; doi:10.1111/hex.13272)
Supplement: Supplementary file 4 — Supplementary Material [file HEX-24-1378-s005.xlsx]

## Sheet: Sheet1
Appendix 4 -Data Extraction Sheet
Original URL*	Search Terms*	Final URL*	Article ID	Author	Year	Country of Origin	Study Design	Purpose of Study	Initial review - Spectrum	Final - Spectrum	Study Population	Approaches used to support involvement	Research Area	Who is being engaged?	How are patients referred to (ie. Partner)?	Type of Engagement Activity	Purpose/Goal of Involvement Activity	Reported Study Outcomes as a result of engagement	Age	Gender	Participant Number	Ethnicity	Any training?	Level of Education	Compensation for patient partners	How did the Patient Partners Get Recruited	Comments
*Included in the Grey literature search only
